# Supplementary material for: Blood RNA Sequencing Indicates Upregulated BATF2 and LY6E and Downregulated ISG15 and MT2A Expression in Children with Autism Spectrum Disorder
Source: Int J Mol Sci. 2022 Aug 30;23(17):9843. doi: 10.3390/ijms23179843 (PMC9456089; doi:10.3390/ijms23179843)
Supplement: Supplementary file 1 [file ijms-23-09843-s001.zip]

Archive with 1 entries (1 files):
- ijms-1881799-supplementary.pdf
